# Supplementary material for: Studies on the Deviation of a Solution from the Hypothetical Ideal Solution with the Total Activity Coefficient
Source: Molecules. 2025 Apr 9;30(8):1681. doi: 10.3390/molecules30081681 (PMC12029493; doi:10.3390/molecules30081681)
Supplement: Supplementary file 1 [file molecules-30-01681-s001.zip]

Archive with 1 entries (1 files):
- molecules-3546976-supplementary.pdf
